# Supplementary material for: The Composition and Concordance of Lactobacillus Populations of Infant Gut and the Corresponding Breast-Milk and Maternal Gut
Source: Front Microbiol. 2020 Dec 21;11:597911. doi: 10.3389/fmicb.2020.597911 (PMC7779531; doi:10.3389/fmicb.2020.597911)
Supplement: Supplementary Table 1 — Lactobacillus species-level zero radius operational classification units identified in all maternal and infant samples. [file Table_1.XLSX]

## Sheet: Table S1
Supplementary Table S1. Lactobacillus species-level zero radius operational classification units identified in all maternal and infant samples.
ZOTU ID	taxonomy	Closest species	Accession	E-value	Identity (%)	Max Score	Total Score	BM1	IF1	MF1	BM2	IF2	MF2	BM3	IF3	MF3	BM4	IF4	MF4	BM5	IF5	MF5	BM6	IF6	MF6	BM7	IF7	MF7	BM8	IF8	MF8	BM9	IF9	MF9	BM10	IF10	MF10	BM11	IF11	MF11	BM12	IF12	MF12	BM13	IF13	MF13	BM14	IF14	MF14
ZOTU_13	k__Bacteria; p__Firmicutes; c__Bacilli; o__Lactobacillales; f__Lactobacillaceae; g__Lactobacillus; s__mucosae	Lactobacillus mucosae	LC383823.1	0	100	726	726	0	0	0	178	256	0	213	194	1	40	130	26772	15	0	1279	0	24	0	16	1	2	6	1	4752	12	0	16	9	175	1	29	157	98	72	364	0	234	0	0	26	5	0
ZOTU_31	k__Bacteria; p__Firmicutes; c__Bacilli; o__Lactobacillales; f__Lactobacillaceae; g__Lactobacillus; s__	Lactobacillus gasseri-johnsonii	NR_041920.1 LC071811.1	0 0	100 100	726 726	726 726	42	0	11247	152	8	0	142	393	0	43	26	0	22	0	0	7	5	0	3	99	0	2	49	728	16	38	0	7	464	0	20	1	0	57	35	0	333	3	0	44	0	0
ZOTU_42	k__Bacteria; p__Firmicutes; c__Bacilli; o__Lactobacillales; f__Lactobacillaceae; g__Lactobacillus; s__	Lactobacillus salivarius	LC071821.1	0	100	726	726	0	0	0	2	10	0	3	1045	3254	0	0	1	0	0	5	0	15	0	0	114	0	3	78	1	0	1074	1	0	67	0	0	22	1699	2	8	0	9	4	0	0	1	0
ZOTU_75	k__Bacteria; p__Firmicutes; c__Bacilli; o__Lactobacillales; f__Lactobacillaceae; g__Lactobacillus; s__ruminis	Lactobacillus ruminis	NR_041611.1	0	100	726	726	6	11	1558	37	0	27	105	0	0	1	96	14	1	8	850	1	132	1	14	8	5	2	10	1334	4	8	4	1	1	16	4	2	12	25	309	5613	113	0	1	49	11	11
ZOTU_1975	k__Bacteria; p__Firmicutes; c__Bacilli; o__Lactobacillales; f__Lactobacillaceae; g__Lactobacillus; s__mucosae	Lactobacillus mucosae	LC383823.1	0	98.22	688	688	0	0	1238	12	19	0	4	1	0	1	0	0	1	0	98	0	0	0	2	0	0	0	0	1051	1	0	0	4	3	0	1	14	0	10	11	0	24	0	0	1	0	0
ZOTU_138	k__Bacteria; p__Firmicutes; c__Bacilli; o__Lactobacillales; f__Lactobacillaceae; g__Lactobacillus; s__	Lactobacillus sanfranciscensis	NR_117814.1	0	100	726	726	2	2	1	0	0	0	0	0	0	0	24	1262	0	0	0	1	0	0	0	0	1	0	0	28	0	0	16	0	0	0	0	3	0	0	0	764	0	0	1	0	2	20
ZOTU_152	k__Bacteria; p__Firmicutes; c__Bacilli; o__Lactobacillales; f__Lactobacillaceae; g__Lactobacillus; s__	Lactobacillus helveticus	MN326668.1	0	100	721	721	17	0	0	553	1	0	37	0	0	12	15	0	25	0	0	2	3	0	32	8	36	1	3	610	5	4	0	1207	1	0	320	0	0	1	12	0	14	1	0	7	0	0
ZOTU_204	k__Bacteria; p__Firmicutes; c__Bacilli; o__Lactobacillales; f__Lactobacillaceae; g__Lactobacillus; s__	Lactobacillus oris	NR_026309.1	0	100	726	726	1	0	366	22	33	0	76	118	0	0	16	0	6	0	0	13	0	0	1	17	0	0	16	0	5	13	77	38	0	0	3	12	282	18	1	0	71	2	0	5	0	0
ZOTU_205	k__Bacteria; p__Firmicutes; c__Bacilli; o__Lactobacillales; f__Lactobacillaceae; g__Lactobacillus; s__ruminis	Lactobacillus ruminis	NR_041611.1	0	99.75	721	721	0	0	0	2	0	0	2	0	0	0	19	0	0	0	0	0	0	0	0	0	0	0	0	877	0	0	0	0	0	0	0	0	0	4	37	0	21	0	0	1	0	0
ZOTU_2543	k__Bacteria; p__Firmicutes; c__Bacilli; o__Lactobacillales; f__Lactobacillaceae; g__Lactobacillus; s__	Lactobacillus salivarius	NR_112759.1	0	98.73	699	699	0	0	0	0	1	0	0	0	0	0	0	0	0	0	0	0	0	0	0	0	0	0	0	0	0	174	0	0	0	0	0	0	0	0	0	0	0	0	0	355	0	0
ZOTU_331	k__Bacteria; p__Firmicutes; c__Bacilli; o__Lactobacillales; f__Lactobacillaceae; g__Lactobacillus; s__	Lactobacillus helveticus	MN326668.1	0	99.49	715	715	3	0	0	175	0	0	5	0	0	4	0	0	1	0	0	0	0	0	4	0	0	0	0	0	0	0	0	257	0	0	99	0	0	7	0	0	3	0	0	0	0	0
ZOTU_958	k__Bacteria; p__Firmicutes; c__Bacilli; o__Lactobacillales; f__Lactobacillaceae; g__Lactobacillus; s__mucosae	Lactobacillus sp.	LC383823.1	0	96.95	660	660	0	0	0	5	54	0	1	2	0	4	36	156	0	0	19	1	0	0	0	0	0	0	1	862	0	0	0	1	0	0	0	46	0	0	133	0	0	0	0	0	0	0
ZOTU_2425	k__Bacteria; p__Firmicutes; c__Bacilli; o__Lactobacillales; f__Lactobacillaceae; g__Lactobacillus	Lactobacillus sp.						0	0	0	10	1	0	0	1383	0	1	13	0	0	1	9	0	9	0	0	123	0	0	63	45	0	405	0	0	0	0	0	11	68	0	38	27	0	9	0	0	0	0
ZOTU_491	k__Bacteria; p__Firmicutes; c__Bacilli; o__Lactobacillales; f__Lactobacillaceae; g__Lactobacillus; s__brevis	Lactobacillus brevis	MN587973.1	0	100	726	726	0	0	0	1	0	0	3	0	0	4	2	1	2	0	0	1	0	0	19	0	0	7	0	1	3	0	0	292	0	0	8	2	0	10	0	0	9	0	0	5	0	0
ZOTU_525	k__Bacteria; p__Firmicutes; c__Bacilli; o__Lactobacillales; f__Lactobacillaceae; g__Lactobacillus; s__	Lactobacillus murinus	LC071809.1	0	100	726	726	0	0	122	0	0	0	0	4	0	0	2	0	0	0	1	0	3	0	0	1	0	118	2	0	0	16	130	0	0	0	0	0	0	0	1	0	0	0	0	0	0	0
ZOTU_550	k__Bacteria; p__Firmicutes; c__Bacilli; o__Lactobacillales; f__Lactobacillaceae; g__Lactobacillus; s__	Lactobacillus parabuchneri-kefiri	LC383822.1 LC145557.1	0 0	100 100	726 726	726 726	3	0	0	265	0	0	2	0	0	0	0	0	0	0	0	3	0	0	6	0	0	0	0	0	0	0	0	2	0	0	86	0	0	1	0	0	8	0	0	12	0	0
ZOTU_367	k__Bacteria; p__Firmicutes; c__Bacilli; o__Lactobacillales; f__Lactobacillaceae; g__Lactobacillus; s__	Lactobacillus reuteri	NR_113820.1	0	100	726	726	0	0	103	0	0	0	0	0	0	0	1	0	0	0	0	0	0	0	0	0	0	0	0	0	0	0	11	0	0	0	0	0	1	0	0	0	0	0	0	0	0	0
ZOTU_828	k__Bacteria; p__Firmicutes; c__Bacilli; o__Lactobacillales; f__Lactobacillaceae; g__Lactobacillus; s__ruminis	Lactobacillus ruminis	NR_041611.1	0	99.49	715	715	0	0	0	0	0	0	0	0	0	0	0	0	0	0	452	0	1	0	0	0	0	0	0	0	0	0	1	0	0	0	1	0	0	0	1	0	1	0	0	0	0	0
ZOTU_643	k__Bacteria; p__Firmicutes; c__Bacilli; o__Lactobacillales; f__Lactobacillaceae; g__Lactobacillus; s__	Lactobacillus fermentum	NR_113335.1	0	100	726	726	3	0	0	0	23	0	6	7	0	0	1	1	0	0	0	0	0	0	3	0	0	0	1	0	0	36	0	128	9	0	2	0	0	5	14	0	7	1	0	0	0	0
ZOTU_1974	k__Bacteria; p__Firmicutes; c__Bacilli; o__Lactobacillales; f__Lactobacillaceae; g__Lactobacillus	Lactobacillus sp.						0	0	0	2	0	0	0	195	0	0	32	0	0	0	14	0	9	0	0	11	0	0	10	61	0	83	0	0	0	0	0	1	0	3	60	0	0	1	0	0	0	0
ZOTU_2262	k__Bacteria; p__Firmicutes; c__Bacilli; o__Lactobacillales; f__Lactobacillaceae; g__Lactobacillus; s__mucosae	Lactobacillus mucosae	LC383823.1	0	100	665	665	0	0	0	2	17	0	0	2	0	2	8	39	0	0	21	0	2	0	0	0	0	0	0	424	0	0	0	0	1	0	0	18	0	1	22	0	0	0	0	0	0	0
ZOTU_2022	k__Bacteria; p__Firmicutes; c__Bacilli; o__Lactobacillales; f__Lactobacillaceae; g__Lactobacillus; s__	Lactobacillus senioris-curieae	NR_109538.1 NR_113290.1	0 0	97.20 97.20	665 665	665 665	0	0	0	7	0	0	6	112	0	0	23	0	0	0	202	0	5	0	0	21	0	0	3	410	0	45	13	0	0	0	3	5	0	6	83	0	20	0	0	1	0	0
ZOTU_2403	k__Bacteria; p__Firmicutes; c__Bacilli; o__Lactobacillales; f__Lactobacillaceae; g__Lactobacillus; s__ruminis	Lactobacillus ruminis	NR_041611.1	0	97.46	673	673	0	0	0	3	0	0	0	0	0	0	6	0	0	0	161	0	2	0	0	0	0	0	0	285	0	0	0	0	0	0	1	0	0	0	42	0	1	0	0	0	0	0
ZOTU_850	k__Bacteria; p__Firmicutes; c__Bacilli; o__Lactobacillales; f__Lactobacillaceae; g__Lactobacillus; s__	Lactobacillus delbrueckii	NR_113575.1	0	100	726	726	1	0	0	36	0	0	15	0	0	0	39	0	0	0	0	0	3	0	3	0	0	0	0	0	0	0	0	1	0	7	1	0	0	1	81	0	0	0	0	5	0	0
ZOTU_39	k__Bacteria; p__Firmicutes; c__Bacilli; o__Lactobacillales; f__Lactobacillaceae; g__Lactobacillus; s__	Lactobacillus gasseri-johnsonii	NR_041920.1 LC071811.1	0 0	99.75 99.75	726 726	726 726	0	0	0	2	0	0	0	1	0	0	0	0	0	0	0	0	0	0	0	2	0	0	2	44	0	3	0	0	3	0	0	0	2	1	0	0	1	0	0	2	0	0
ZOTU_2399	k__Bacteria; p__Firmicutes; c__Bacilli; o__Lactobacillales; f__Lactobacillaceae; g__Lactobacillus; s__ruminis	Lactobacillus sp.	LC071821.1	1e-178	95.67	632	632	0	0	0	27	1	0	1	2	0	1	95	61	0	0	145	0	41	0	6	16	0	0	6	447	0	14	0	0	0	0	0	1	0	0	259	120	4	0	0	0	0	0
ZOTU_2013	k__Bacteria; p__Firmicutes; c__Bacilli; o__Lactobacillales; f__Lactobacillaceae; g__Lactobacillus; s__	Lactobacillus sp.						0	0	0	0	0	0	0	0	0	0	12	0	0	0	0	0	0	0	0	0	0	0	0	12	0	195	0	0	0	0	0	0	0	0	45	0	0	0	0	0	0	0
ZOTU_1776	k__Bacteria; p__Firmicutes; c__Bacilli; o__Lactobacillales; f__Lactobacillaceae; g__Lactobacillus; s__ruminis	Lactobacillus ruminis	NR_041611.1	0	98.22	689	689	0	0	0	2	0	0	4	0	0	0	8	0	0	0	19	0	7	0	2	13	0	0	0	67	0	5	0	0	0	2	0	1	0	1	13	2	16	0	0	0	2	0
ZOTU_1845	k__Bacteria; p__Firmicutes; c__Bacilli; o__Lactobacillales; f__Lactobacillaceae; g__Lactobacillus; s__	Lactobacillus salivarius	NR_112759.1	0	97.97	684	684	0	0	0	0	0	0	1	110	0	0	2	0	0	0	0	0	0	0	0	31	0	0	4	1	0	22	0	0	0	0	0	0	0	0	3	0	0	0	0	0	0	0
ZOTU_1757	k__Bacteria; p__Firmicutes; c__Bacilli; o__Lactobacillales; f__Lactobacillaceae; g__Lactobacillus; s__	Lactobacillus sp.						0	0	0	1	0	0	2	40	0	0	4	0	0	0	184	0	1	0	0	2	0	0	2	106	0	21	0	0	0	0	0	3	0	1	33	0	9	0	0	0	0	0
ZOTU_1504	k__Bacteria; p__Firmicutes; c__Bacilli; o__Lactobacillales; f__Lactobacillaceae; g__Lactobacillus; s__	Lactobacillus crispatus-acidophilus	NR_119274.1 NR_113638.1	0 0	97.46 97.46	671 671	671 671	0	0	0	36	0	0	1	0	0	18	3	0	0	0	0	1	0	0	0	8	0	0	3	20	0	1	0	0	0	0	4	0	0	0	16	0	1	1	0	0	0	0
ZOTU_1567	k__Bacteria; p__Firmicutes; c__Bacilli; o__Lactobacillales; f__Lactobacillaceae; g__Lactobacillus; s__mucosae	Lactobacillus mucosae	LC383823.1	0	97.96	682	682	0	0	0	1	3	0	1	0	0	0	2	0	0	0	7	0	0	0	0	0	0	0	0	80	0	0	0	0	1	0	0	6	0	1	5	0	0	0	0	0	0	0
ZOTU_2396	k__Bacteria; p__Firmicutes; c__Bacilli; o__Lactobacillales; f__Lactobacillaceae; g__Lactobacillus; s__mucosae	Lactobacillus sp.	LC383823.1	0	96.95	660	660	0	0	0	0	1	0	0	0	0	0	0	0	0	0	0	0	0	0	0	0	0	0	0	34	0	0	0	0	0	0	0	0	0	0	0	0	0	0	0	0	0	0
ZOTU_2401	k__Bacteria; p__Firmicutes; c__Bacilli; o__Lactobacillales; f__Lactobacillaceae; g__Lactobacillus; s__ruminis	Lactobacillus sp.	LC383823.1	0	96.95	660	660	0	0	0	10	1	0	0	12	0	0	13	0	0	0	13	0	2	0	0	1	0	1	2	2	0	47	0	0	0	0	0	0	0	0	19	4	1	0	0	0	0	0
ZOTU_2495	k__Bacteria; p__Firmicutes; c__Bacilli; o__Lactobacillales; f__Lactobacillaceae; g__Lactobacillus; s__	Lactobacillus salivarius	NR_112759.1	0	98.47	693	693	0	0	0	0	0	0	1	15	0	0	0	0	0	0	0	0	0	0	0	17	0	0	0	0	0	29	0	0	0	0	0	0	0	0	0	0	0	0	0	0	0	0
ZOTU_1710	k__Bacteria; p__Firmicutes; c__Bacilli; o__Lactobacillales; f__Lactobacillaceae; g__Lactobacillus; s__	Lactobacillus sp.						0	0	0	0	0	0	0	0	0	0	0	0	0	0	3	0	0	0	0	0	0	0	0	0	0	90	0	0	0	0	0	0	0	0	0	0	0	0	0	0	0	0
ZOTU_1043	k__Bacteria; p__Firmicutes; c__Bacilli; o__Lactobacillales; f__Lactobacillaceae; g__Lactobacillus; s__	Lactobacillus reuteri	NR_075036.1	0	99.49	715	715	0	0	0	0	0	0	0	0	0	0	0	0	1	0	0	0	0	0	0	0	0	0	0	0	0	0	13	0	0	0	0	0	0	0	0	0	0	0	0	0	0	0
ZOTU_1730	k__Bacteria; p__Firmicutes; c__Bacilli; o__Lactobacillales; f__Lactobacillaceae; g__Lactobacillus; s__mucosae	Lactobacillus mucosae	LC383823.1	0	97.96	682	682	0	0	0	2	4	0	0	0	0	1	1	0	0	0	2	0	0	0	0	0	0	0	0	35	0	0	0	0	0	0	0	4	0	0	3	0	0	0	0	0	0	0
ZOTU_1901	k__Bacteria; p__Firmicutes; c__Bacilli; o__Lactobacillales; f__Lactobacillaceae; g__Lactobacillus	Lactobacillus rhamnosus	NR_113332.1	0	100	726	726	1	0	0	8	10	0	1	17	0	0	0	0	0	0	0	4	0	0	8	0	0	0	0	0	0	0	0	7	3	0	0	0	0	0	0	0	0	0	0	0	0	0
ZOTU_2218	k__Bacteria; p__Firmicutes; c__Bacilli; o__Lactobacillales; f__Lactobacillaceae; g__Lactobacillus; s__ruminis	Lactobacillus salivarius	NR_112759.1	0	100	665	665	0	0	0	3	0	0	0	0	0	0	2	0	0	0	0	0	2	0	0	0	0	0	0	35	0	57	0	0	0	0	0	0	0	0	33	0	0	0	0	0	0	0
ZOTU_2236	k__Bacteria; p__Firmicutes; c__Bacilli; o__Lactobacillales; f__Lactobacillaceae; g__Lactobacillus; s__	Lactobacillus reuteri	NR_075036.1	0	99.24	710	710	0	0	0	0	0	0	0	0	0	0	0	0	0	0	0	0	0	0	0	0	0	0	0	0	0	1	0	0	0	0	0	0	0	0	0	0	0	0	0	0	0	0
ZOTU_2310	k__Bacteria; p__Firmicutes; c__Bacilli; o__Lactobacillales; f__Lactobacillaceae; g__Lactobacillus; s__ruminis	Lactobacillus ruminis	NR_041611.1	0	98.46	686	686	0	0	0	0	0	0	0	0	0	0	0	0	0	0	21	0	0	0	0	0	0	0	1	1	0	4	0	0	0	0	0	0	0	0	3	0	0	0	0	0	0	0
ZOTU_2491	k__Bacteria; p__Firmicutes; c__Bacilli; o__Lactobacillales; f__Lactobacillaceae; g__Lactobacillus; s__iners	Lactobacillus iners	NR_036982.1	0	100	726	726	0	0	0	0	0	0	0	0	5	0	0	0	0	0	0	0	0	0	17	0	0	0	0	0	0	0	0	0	0	0	0	0	0	0	0	0	0	0	0	0	0	0
ZOTU_1558	k__Bacteria; p__Firmicutes; c__Bacilli; o__Lactobacillales; f__Lactobacillaceae; g__Lactobacillus; s__	Lactobacillus murinus	LC071809.1	0	99.75	721	721	0	0	0	0	0	0	0	0	0	0	0	0	0	0	0	0	0	0	0	0	0	16	0	0	0	0	0	0	0	0	0	0	0	0	0	0	0	0	0	0	0	0
ZOTU_2510	k__Bacteria; p__Firmicutes; c__Bacilli; o__Lactobacillales; f__Lactobacillaceae; g__Lactobacillus; s__ruminis	Lactobacillus sp.	NR_112759.1	0	96.18	643	643	0	0	0	0	0	0	0	4	0	0	1	0	0	0	0	0	0	0	0	8	0	0	9	0	0	31	0	0	0	0	0	1	0	0	1	0	0	0	0	0	0	0
ZOTU_22	k__Bacteria; p__Firmicutes; c__Bacilli; o__Lactobacillales; f__Lactobacillaceae; g__Lactobacillus; s__mucosae	Lactobacillus mucosae	LC383823.1	0	99.75	721	721	0	0	0	1	1	0	0	0	0	0	6	0	0	0	7	0	1	0	0	0	0	0	0	5	0	0	0	0	0	0	0	8	1	0	4	0	2	0	0	0	1	0
ZOTU_2542	k__Bacteria; p__Firmicutes; c__Bacilli; o__Lactobacillales; f__Lactobacillaceae; g__Lactobacillus; s__	Lactobacillus parabuchneri-kefiri	LC383822.1 LC145557.1	0 0	98.98 98.98	704 704	704 704	0	0	0	0	0	0	0	4	0	0	0	0	0	0	0	0	0	0	0	0	0	0	0	0	0	0	0	0	0	0	2	0	0	0	0	0	1	0	0	0	0	0
ZOTU_2016	k__Bacteria; p__Firmicutes; c__Bacilli; o__Lactobacillales; f__Lactobacillaceae; g__Lactobacillus; s__	Lactobacillus crispatus-acidophilus	NR_119274.1 NR_113638.1	0 0	98.22 98.22	688 688	688 688	0	0	0	1	0	0	0	0	0	0	0	0	0	0	0	0	0	0	0	0	0	0	0	1	0	0	0	0	0	0	2	0	0	0	9	0	0	0	0	0	0	0
ZOTU_80	k__Bacteria; p__Firmicutes; c__Bacilli; o__Lactobacillales; f__Lactobacillaceae; g__Lactobacillus; s__ruminis	Lactobacillus ruminis	NR_041611.1	0	99.75	721	721	0	0	0	0	0	0	0	0	0	0	1	0	0	0	6	0	1	0	0	0	0	0	0	4	0	2	0	0	0	0	0	0	0	0	1	1	4	0	0	0	0	0
ZOTU_114	k__Bacteria; p__Firmicutes; c__Bacilli; o__Lactobacillales; f__Lactobacillaceae; g__Lactobacillus; s__ruminis	Lactobacillus ruminis	NR_041611.1	0	99.75	721	721	0	0	0	0	0	0	0	0	0	0	0	0	0	0	1	0	0	0	0	0	0	0	0	1	0	0	0	0	0	2	0	0	0	0	2	0	0	0	0	0	0	0
ZOTU_65	k__Bacteria; p__Firmicutes; c__Bacilli; o__Lactobacillales; f__Lactobacillaceae; g__Lactobacillus; s__	Lactobacillus salivarius	LC071809.1	0	99.75	721	721	0	0	0	0	0	0	0	0	0	0	0	0	0	0	0	0	0	0	0	0	0	0	2	0	0	7	0	0	0	0	0	0	0	0	0	0	0	0	0	0	0	0
ZOTU_2389	k__Bacteria; p__Firmicutes; c__Bacilli; o__Lactobacillales; f__Lactobacillaceae; g__Lactobacillus; s__	Lactobacillus sp.						0	0	0	0	0	0	0	0	0	0	0	0	0	0	2	0	0	0	0	0	0	0	0	0	0	0	0	0	0	0	0	0	0	0	5	0	0	0	0	0	0	0
ZOTU_276	k__Bacteria; p__Firmicutes; c__Bacilli; o__Lactobacillales; f__Lactobacillaceae; g__Lactobacillus; s__	Lactobacillus oris	NR_026309.1	0	99.75	721	721	0	0	0	2	0	0	0	3	0	0	1	0	0	0	0	0	0	0	0	2	0	0	0	0	0	0	0	1	0	0	0	1	0	0	0	0	0	0	0	0	0	0
ZOTU_236	k__Bacteria; p__Firmicutes; c__Bacilli; o__Lactobacillales; f__Lactobacillaceae; g__Lactobacillus; s__	Lactobacillus sanfranciscensis	NR_117814.1	0	99.75	721	721	0	1	0	0	0	0	0	0	0	0	3	0	0	0	0	0	0	0	0	0	0	0	0	0	0	0	0	0	0	0	0	0	0	0	0	0	0	0	0	0	0	0
ZOTU_293	k__Bacteria; p__Firmicutes; c__Bacilli; o__Lactobacillales; f__Lactobacillaceae; g__Lactobacillus; s__ruminis	Lactobacillus ruminis	NR_041611.1	0	99.49	715	715	0	0	0	0	0	0	0	0	0	0	0	0	0	0	0	0	0	0	0	0	0	0	0	2	0	0	0	0	0	0	0	0	0	0	1	0	0	0	0	0	0	0
ZOTU_207	k__Bacteria; p__Firmicutes; c__Bacilli; o__Lactobacillales; f__Lactobacillaceae; g__Lactobacillus; s__	Lactobacillus helveticus	MN326668.1	0	99.49	715	715	0	0	0	0	0	0	0	0	0	0	0	0	0	0	0	0	0	0	0	0	0	0	0	0	0	0	0	0	0	0	3	0	0	0	2	0	0	0	0	0	0	0
ZOTU_2383	k__Bacteria; p__Firmicutes; c__Bacilli; o__Lactobacillales; f__Lactobacillaceae; g__Lactobacillus; s__	Lactobacillus sp.						0	0	0	0	0	0	0	0	0	0	2	0	0	0	0	0	0	0	0	0	0	0	0	0	0	2	0	0	0	0	0	0	0	0	1	0	0	0	0	0	0	0
ZOTU_1068	k__Bacteria; p__Firmicutes; c__Bacilli; o__Lactobacillales; f__Lactobacillaceae; g__Lactobacillus; s__	Lactobacillus delbrueckii	NR_113575.1	0	99.75	721	721	0	0	0	0	0	0	0	0	0	0	0	0	0	0	0	0	0	0	0	0	0	0	0	0	0	0	0	0	0	0	0	0	0	0	3	0	0	0	0	0	0	0
ZOTU_2524	k__Bacteria; p__Firmicutes; c__Bacilli; o__Lactobacillales; f__Lactobacillaceae; g__Lactobacillus; s__ruminis	Lactobacillus sp.						0	0	0	0	0	0	0	0	0	0	1	0	0	0	2	0	0	0	0	0	0	0	0	0	0	0	0	0	0	0	0	0	0	0	6	0	1	0	0	0	0	0
ZOTU_720	k__Bacteria; p__Firmicutes; c__Bacilli; o__Lactobacillales; f__Lactobacillaceae; g__Lactobacillus; s__	Lactobacillus parabuchneri-kefiri	LC383822.1 LC145557.1	0 0	99.75 99.75	721 721	721 721	0	0	0	0	0	0	0	0	0	0	0	0	0	0	0	0	0	0	0	0	0	0	0	0	0	0	0	0	0	0	1	0	0	0	0	0	0	0	0	0	0	0
ZOTU_440	k__Bacteria; p__Firmicutes; c__Bacilli; o__Lactobacillales; f__Lactobacillaceae; g__Lactobacillus; s__	Lactobacillus crispatus-acidophilus	NR_119274.1 NR_113638.1	0 0	99.75 99.75	721 721	721 721	0	0	0	0	0	0	0	0	0	0	0	0	0	0	0	0	0	0	0	0	0	0	0	0	0	0	0	0	0	0	0	0	0	0	0	0	0	0	0	0	0	0
ZOTU_313	k__Bacteria; p__Firmicutes; c__Bacilli; o__Lactobacillales; f__Lactobacillaceae; g__Lactobacillus; s__	Lactobacillus crispatus-acidophilus	NR_119274.1 NR_113638.1	0 0	100 100	726 726	726 726	0	0	0	0	0	0	0	0	0	0	0	0	0	0	0	0	0	0	0	0	0	0	0	0	0	0	0	0	0	0	0	0	0	0	0	0	0	0	0	0	0	0
ZOTU_1561	k__Bacteria; p__Firmicutes; c__Bacilli; o__Lactobacillales; f__Lactobacillaceae; g__Lactobacillus; s__	Lactobacillus crispatus-acidophilus	NR_119274.1 NR_113638.1	0 0	99.24 99.24	710 710	710 710	0	0	0	0	0	0	0	0	0	0	0	0	0	0	0	0	0	0	0	0	0	0	0	0	0	0	0	0	0	0	0	0	0	0	1	0	0	0	0	0	0	0
ZOTU_2494	k__Bacteria; p__Firmicutes; c__Bacilli; o__Lactobacillales; f__Lactobacillaceae; g__Lactobacillus; s__	Lactobacillus sanfranciscensis	NR_117814.1	0	98.48	695	695	0	0	0	0	0	0	0	0	0	0	0	0	0	0	0	0	0	0	0	0	0	0	0	2	0	0	0	0	0	0	0	2	0	0	0	0	0	0	0	0	0	0
ZOTU_931	k__Bacteria; p__Firmicutes; c__Bacilli; o__Lactobacillales; f__Lactobacillaceae; g__Lactobacillus; s__	Lactobacillus crispatus-acidophilus	NR_119274.1 NR_113638.1	0 0	99.75 99.75	721 721	721 721	0	0	0	0	0	0	0	0	0	0	0	0	0	0	0	0	0	0	0	0	0	0	0	0	0	0	0	0	0	0	0	0	0	0	0	0	0	0	0	0	0	0
ZOTU_2279	k__Bacteria; p__Firmicutes; c__Bacilli; o__Lactobacillales; f__Lactobacillaceae; g__Lactobacillus; s__ruminis	Lactobacillus sp.	LC071821.1	0	96.69	654	654	0	0	0	0	0	0	0	0	0	0	0	0	0	0	0	0	0	0	0	0	0	0	0	0	0	2	0	0	0	0	0	0	0	0	2	0	0	0	0	0	0	0
ZOTU_502	k__Bacteria; p__Firmicutes; c__Bacilli; o__Lactobacillales; f__Lactobacillaceae; g__Lactobacillus; s__	Lactobacillus amylovorus	NR_117064.1	0	99.75	721	721	0	0	0	0	0	0	0	0	0	0	0	0	0	0	0	0	0	0	0	0	0	0	0	0	0	0	0	0	0	0	0	0	0	0	1	0	0	0	0	0	0	0
ZOTU_960	k__Bacteria; p__Firmicutes; c__Bacilli; o__Lactobacillales; f__Lactobacillaceae; g__Lactobacillus; s__	Lactobacillus fermentum	NR_113335.1	0	99.75	721	721	0	0	0	0	0	0	0	0	0	0	0	0	0	0	0	0	0	0	0	0	0	0	0	0	0	0	0	0	0	0	0	0	0	0	1	0	0	0	0	0	0	0
ZOTU_121	k__Bacteria; p__Firmicutes; c__Bacilli; o__Lactobacillales; f__Lactobacillaceae; g__Lactobacillus; s__ruminis	Lactobacillus ruminis	NR_041611.1	0	99.49	715	715	0	0	0	0	0	0	0	0	0	0	0	0	0	0	2	0	2	0	0	0	0	0	0	0	0	0	0	0	0	0	0	0	0	0	1	0	0	0	0	0	0	0
ZOTU_769	k__Bacteria; p__Firmicutes; c__Bacilli; o__Lactobacillales; f__Lactobacillaceae; g__Lactobacillus; s__	Lactobacillus murinus	LC071809.1	0	99.75	721	721	0	0	0	0	0	0	0	0	0	0	0	0	0	0	0	0	0	0	0	0	0	0	0	0	0	1	0	0	0	0	0	0	0	0	0	0	0	0	0	0	0	0
ZOTU_2125	k__Bacteria; p__Firmicutes; c__Bacilli; o__Lactobacillales; f__Lactobacillaceae; g__Lactobacillus; s__	Lactobacillus sp.						0	0	0	0	0	0	0	0	0	0	0	0	0	0	0	0	0	0	0	0	0	0	0	0	0	2	0	0	0	0	0	0	0	0	0	0	0	0	0	0	0	0
ZOTU_1363	k__Bacteria; p__Firmicutes; c__Bacilli; o__Lactobacillales; f__Lactobacillaceae; g__Lactobacillus; s__	Lactobacillus reuteri	NR_075036.1	0	99.49	715	715	0	0	0	0	0	0	0	0	0	0	0	0	0	0	0	0	0	0	0	1	0	0	0	0	0	0	0	0	0	0	0	0	0	0	0	0	0	0	0	0	0	0
ZOTU_2311	k__Bacteria; p__Firmicutes; c__Bacilli; o__Lactobacillales; f__Lactobacillaceae; g__Lactobacillus; s__	Lactobacillus senioris-curieae	NR_109538.1 NR_113290.1	0 0	97.20 97.20	665 665	665 665	0	0	0	0	0	0	0	0	0	0	0	0	0	0	1	0	0	0	0	0	0	0	0	0	0	0	0	0	0	0	0	0	0	0	0	0	0	0	0	0	0	0
[truncated: 33 more columns]

## Sheet: Table S2
Supplementary Table S2. Taxonomy of Lactobacillus isolates in all maternal and infant samples based on 16S rRNA gene sequence alignments with GenBank(≥97% aequence similarity).
taxa	BM1	IF1	MF1	BM2	IF2	MF2	BM3	IF3	MF3	BM4	IF4	MF4	BM5	IF5	MF5	BM6	IF6	MF6	BM7	IF7	MF7	BM8	IF8	MF8	BM9	IF9	MF9	BM10	IF10	MF10	BM11	IF11	MF11	BM12	IF12	MF12	BM13	IF13	MF13	BM14	IF14	MF14	BM15	IF15	MF15	BM16	IF16	MF16	BM17
Lactobacillus mucosae	0	0	0	0	6	0	0	0	0	0	6	11	0	0	4	0	5	0	0	6	0	0	0	5	0	0	0	0	6	13	0	6	2	0	2	0	0	0	0	0	2	0	0	0	0	0	0	0	0
Lactobacillus ruminis	0	7	1	0	0	10	0	0	0	0	2	0	0	8	4	0	5	9	0	0	1	0	0	2	0	0	0	0	0	7	0	0	0	0	2	8	0	0	5	0	5	3	0	0	10	0	4	0	0
Lactobacillus salivarius	0	0	0	0	0	0	0	3	9	0	0	0	0	0	0	0	0	0	0	4	0	0	3	0	0	6	0	0	1	0	0	0	7	0	0	0	0	2	0	0	0	0	0	5	0	0	0	9	0
Lactobacillus gasseri	5	0	2	0	0	0	0	6	0	0	0	0	0	0	0	0	0	0	0	0	0	0	5	0	4	3	0	0	5	0	0	0	0	0	0	0	1	2	0	0	0	0	0	1	0	3	0	0	2
Lactobacillus crispatus	0	0	0	0	0	0	0	0	0	4	0	0	0	0	0	0	0	0	0	7	0	0	0	0	0	0	0	0	0	0	0	0	0	0	5	0	0	0	0	0	0	0	0	0	0	0	0	0	0
Lactobacillus oris	0	0	0	0	4	0	0	0	0	0	0	0	0	0	0	3	0	0	0	0	0	0	0	0	0	0	2	0	0	0	0	0	2	0	0	0	0	5	0	0	0	0	0	0	0	0	0	0	0
Lactobacillus paracasei	0	0	0	0	5	0	0	6	0	0	0	0	0	3	0	0	2	0	0	0	0	0	1	2	0	0	0	0	0	0	0	0	0	0	0	0	0	0	0	0	0	0	0	0	0	0	0	0	0
Lactobacillus fermentum	0	0	0	0	5	0	0	0	0	0	0	0	0	0	0	0	0	0	0	0	0	0	0	0	0	4	0	0	4	0	0	0	0	0	0	0	0	2	0	0	0	0	0	0	0	0	0	0	0
Lactobacillus plantarum	0	0	0	0	0	0	0	0	0	0	6	0	0	0	0	0	0	0	0	0	0	0	0	0	0	0	0	0	0	0	0	0	0	0	0	0	0	0	0	0	0	0	0	0	0	0	0	0	0
Lactobacillus brevis	0	0	0	0	0	0	0	0	0	0	0	0	0	0	0	0	0	0	5	0	0	0	0	0	0	0	0	8	0	0	0	0	0	0	0	0	0	0	0	0	0	0	0	0	0	0	0	0	0
Lactobacillus rhamnosus	0	0	0	0	2	0	0	2	0	0	0	0	0	0	0	0	0	0	0	0	0	0	0	0	0	0	0	0	1	0	0	0	0	0	0	0	0	0	0	0	0	0	0	0	0	0	0	0	0
Lactobacillus delbrueckii	0	0	0	0	0	0	0	0	0	0	0	0	0	0	0	0	0	0	0	0	0	0	0	0	0	0	0	0	0	0	0	0	0	0	0	0	0	0	0	0	0	0	0	0	0	0	0	0	0
Lactobacillus helveticus	0	0	0	0	0	0	0	0	0	0	0	0	0	0	0	0	0	0	0	0	0	0	0	0	0	0	0	3	0	0	2	0	0	0	0	0	0	0	0	0	0	0	0	0	0	0	0	0	0
[truncated: 26 more columns]

## Sheet: Table S3
Supplementary Table S3. Occurrence and composition of Lactobacillus species in all maternal and infant samples.
Lactobacillus species	Representative strain (accession number)	BLAST identity(%)	Ecosystems (No. of isolates)﹡			Total No. of isolates
			BM	IF	MF
Lactobacillus mucosae	KSD10M(MT705820),KSD11M(MT705819),KSD18M(MT705809),KSD24M(MT705803),KSD4M(MT705822),KSD5M(MT705801),KSD8M(MT705821),KSX10M(MT705786),KSX11M(MT705783),KSX12M(MT705774),KSX14M(MT705772),KSX17M(MT705770),KSX18M(MT705769),KSX19M(MT705768),KSX20M(MT705767),KSX24M(MT705765),KSX25M(MT705761),KSX2M(MT705817),KSX4M(MT705816),KSX6M(MT705797),KSX7M(MT705796)	98-10	0	95	51	146
Lactobacillus ruminis	KSD10R(MT705807),KSD12R(MT705808),KSD13R(MT705810),KSD1R(MT705792),KSD21R(MT705798),KSD24R(MT705794),KSD2R(MT705795),KSD5R(MT705800),KSD6R(MT705802),KSD7R(MT705805),KSD8R(MT705806),KSX12R(MT705780),KSX14R(MT705781),KSX16R(MT705791),KSX18R(MT705815),KSX1R(MT705760),KSX20R(MT705823),KSX21R(MT705824),KSX25R(MT705825),KSX4R(MT705776),KSX5R(MT705777),KSX6R(MT705779)	98-100	0	46	92	138
Lactobacillus crispatus	KSD18C(MT705804),KSX12C(MT705757),KSX24C(MT705758),KSX7C(MT705775)	99-100	4	25	6	35
Lactobacillus salivarius	KSD16S(MT705793),KSX3S(MT705753)	100	0	24	25	49
Lactobacillus gasseri	KSR1G(MT705826),KSR9G(MT705818),KSX13G(MT705784),KSX15G(MT705764),KSX8G(MT705812)	99-100	16	22	2	40
Lactobacillus fermentum	KSX10F(MT705811),KSX16F(MT705813),KSX20F(MT705790),KSX21F(MT705814),KSX9F(MT705763)	99-100	0	18	0	18
Lactobacillus paracasei	KSD8P(MT705771),KSD8P(MT705771),KSR18P(MT705827),KSX2P(MT705782),KSX3P(MT705787),KSX5P(MT705785),KSX6P(MT705778),KSX8P(MT705773)	100	8	17	2	27
Lactobacillus oris	KSD9O(MT705799),KSR6O(MT705762),KSX22O(MT705759),KSX24O(MT705788),KSX2O(MT705755)	100	4	16	15	35
Lactobacillus plantarum	KSX4L(MT705789)	99	0	14	0	14
Lactobacillus rhamnosus	KSX10R(MT705756),KSX2R(MT705766),KSX3R(MT705754)	98-100	0	10	0	10
Lactobacillus delbrueckii	KSX22D(MT705752)	100	0	9	0	9
Lactobacillus brevis	KSR10B(MT705751),KSR7B(MT705750)	97-100	13	0	0	13
Lactobacillus helveticus	KSR10H(MT705748),KSR11H(MT705749)	98-100	5	0	0	5
